# Supplementary material for: Targeted and Untargeted Mass Spectrometry-Based Metabolomics for Chemical Profiling of Three Coffee Species
Source: Molecules. 2022 May 14;27(10):3152. doi: 10.3390/molecules27103152 (PMC9143251; doi:10.3390/molecules27103152)
Supplement: Supplementary file 1 [file molecules-27-03152-s001.zip]

Archive with 1 entries (1 files):
- molecules-1723639-supplementary.pdf
